# Supplementary material for: A Unique Core–Shell Structured, Glycol Chitosan-Based Nanoparticle Achieves Cancer-Selective Gene Delivery with Reduced Off-Target Effects
Source: Pharmaceutics. 2022 Feb 7;14(2):373. doi: 10.3390/pharmaceutics14020373 (PMC8878887; doi:10.3390/pharmaceutics14020373)
Supplement: Supplementary file 1 [file pharmaceutics-14-00373-s001.zip]

Archive with 1 entries (1 files):
- pharmaceutics-1581909-supplementary.pdf
